# Supplementary material for: Transcriptomic prediction of breeding values in loblolly pine
Source: PLoS One. 2025 Apr 23;20(4):e0319425. doi: 10.1371/journal.pone.0319425 (PMC12017538; doi:10.1371/journal.pone.0319425)
Supplement: S1File — Details of the experimental designs used to assess effects of lane and adapter index on the RNA-seq results are presented in Supplementary Materials, along with details on the origins of the loblolly pine families used in the experiments, and meta analyses. (ZIP) [file pone.0319425.s001.zip]

Archive with 4 entries (4 files):
- TranscriptomicPredictionLoblollyBVs_supplmental.docx
- __MACOSX/._TranscriptomicPredictionLoblollyBVs_supplmental.docx
- gProfiler_At_All4sets_AdjPvals.csv
- __MACOSX/._gProfiler_At_All4sets_AdjPvals.csv
