# Supplementary material for: Transcriptomic prediction of breeding values in loblolly pine
Source: PLoS One. 2025 Apr 23;20(4):e0319425. doi: 10.1371/journal.pone.0319425 (PMC12017538; doi:10.1371/journal.pone.0319425)
Supplement: S1File — Details of the experimental designs used to assess effects of lane and adapter index on the RNA-seq results are presented in Supplementary Materials, along with details on the origins of the loblolly pine families used in the experiments, and meta analyses. (ZIP) [file pone.0319425.s001.zip › gProfiler_At_All4sets_AdjPvals.csv]

source	term_name	term_id	term_size	effective_domain_size	highlighted	p_adj_color	adjusted_p_value__setB	query_size__setB	intersection_size__setB	p_adj_color	adjusted_p_value__setC_t12p3	query_size__setC_t12p3	intersection_size__setC_t12p3	p_adj_color	adjusted_p_value__setCt13p2	query_size__setCt13p2	intersection_size__setCt13p2	p_adj_color	adjusted_p_value__setCt1p23	query_size__setCt1p23	intersection_size__setCt1p23
GO:MF	catalytic activity	GO:0003824	9135	22791	true,true,true,true	7.267822679611724e-24	7.267822679611724e-24	514	324	1.615497990161688e-18	1.615497990161688e-18	395	250	8.399808557311661e-20	8.399808557311661e-20	395	253	8.375582614473534e-19	8.375582614473534e-19	417	262
GO:MF	glucosyltransferase activity	GO:0046527	160	22791	false,true,false,true	1.9982273011741425e-7	1.9982273011741425e-7	514	20	0.03316172222828194	0.03316172222828194	395	11	8.522792996300918e-7	8.522792996300918e-7	395	17	0.000012881868514291128	0.000012881868514291128	417	16
GO:MF	protein serine kinase activity	GO:0106310	638	22791	false,true,true,true	2.0811317459111997e-7	2.0811317459111997e-7	514	42	0.041567679531770374	0.041567679531770374	395	25	0.0007648956309476364	0.0007648956309476364	395	29	0.006055802659275602	0.006055802659275602	417	28
GO:MF	UDP-glycosyltransferase activity	GO:0008194	275	22791	false,true,false,false	2.785397367063622e-7	2.785397367063622e-7	514	26	0.00048656636547943693	0.00048656636547943693	395	18	0.00000479920549895766	0.00000479920549895766	395	21	0.0010587004870441664	0.0010587004870441664	417	18
GO:MF	protein serine/threonine kinase activity	GO:0004674	835	22791	false,false,true,true	3.659635802902978e-7	3.659635802902978e-7	514	49	0.21037776873157774	0.21037776873157774	395	28	0.007598517975741448	0.007598517975741448	395	32	0.02190771216337903	0.02190771216337903	417	32
GO:MF	carboxylesterase activity	GO:0106435	17	22791	true,true,true,true	4.131613512157117e-7	4.131613512157117e-7	514	8	0.00007987533237229636	0.00007987533237229636	395	6	0.00007987533237229636	0.00007987533237229636	395	6	0.00011172863032900626	0.00011172863032900626	417	6
GO:MF	oxidoreductase activity	GO:0016491	1456	22791	false,false,false,false	0.000015519777030332437	0.000015519777030332437	514	66	7.432230162697034e-7	7.432230162697034e-7	395	58	0.00003035375010647324	0.00003035375010647324	395	54	0.000002257707803636246	0.000002257707803636246	417	59
GO:MF	transferase activity	GO:0016740	3857	22791	false,false,false,false	0.000004435641899559241	0.000004435641899559241	514	137	0.4439899129953272	0.4439899129953272	395	90	0.0012707823184486674	0.0012707823184486674	395	102	0.060759574238974455	0.060759574238974455	417	99
GO:MF	hexosyltransferase activity	GO:0016758	328	22791	false,false,false,false	0.000011016410868953686	0.000011016410868953686	514	26	0.19074885113025683	0.19074885113025683	395	15	0.00000494043684192399	0.00000494043684192399	395	23	0.0009064980043746676	0.0009064980043746676	417	20
GO:MF	hydrolase activity	GO:0016787	3269	22791	false,false,false,false	0.00005042220283702715	0.00005042220283702715	514	117	0.000012199317146443415	0.000012199317146443415	395	97	0.0001770156843639355	0.0001770156843639355	395	93	0.000006959928180822737	0.000006959928180822737	417	102
GO:MF	hydrolase activity, hydrolyzing O-glycosyl compounds	GO:0004553	393	22791	false,false,true,false	0.0011939150034162716	0.0011939150034162716	514	25	0.00048057136034015567	0.00048057136034015567	395	22	0.00575190563535501	0.00575190563535501	395	20	0.0000236282617170205	0.0000236282617170205	417	25
GO:MF	UDP-glucosyltransferase activity	GO:0035251	122	22791	false,false,false,false	0.00003497293207622817	0.00003497293207622817	514	15	0.08156785461130873	0.08156785461130873	395	9	0.0004226151912392015	0.0004226151912392015	395	12	0.004542900744096946	0.004542900744096946	417	11
GO:MF	protein kinase activity	GO:0004672	1105	22791	false,false,false,false	0.00006503004720799904	0.00006503004720799904	514	53	1	1	395	31	0.13381383371153738	0.13381383371153738	395	35	0.6691157678339652	0.6691157678339652	417	34
GO:MF	glycosyltransferase activity	GO:0016757	598	22791	false,false,false,false	0.00010163072925966156	0.00010163072925966156	514	35	0.23876764029748698	0.23876764029748698	395	22	0.0006492292105776471	0.0006492292105776471	395	28	0.005189721573279564	0.005189721573279564	417	27
GO:MF	hydrolase activity, acting on glycosyl bonds	GO:0016798	462	22791	false,false,false,false	0.006695600703696619	0.006695600703696619	514	26	0.001977633836711641	0.001977633836711641	395	23	0.053109727583069956	0.053109727583069956	395	20	0.00014104933542530683	0.00014104933542530683	417	26
GO:MF	carbohydrate binding	GO:0030246	379	22791	true,false,true,true	0.00018715679005114295	0.00018715679005114295	514	26	1	1	395	14	0.0034086899999170297	0.0034086899999170297	395	20	0.02375633876853749	0.02375633876853749	417	19
GO:MF	heterocyclic compound binding	GO:1901363	3251	22791	true,false,true,false	0.00021837150846958515	0.00021837150846958515	514	114	0.026557202604061306	0.026557202604061306	395	84	0.0029580164053821566	0.0029580164053821566	395	88	0.17059216351520584	0.17059216351520584	417	84
GO:MF	nucleoside phosphate binding	GO:1901265	3123	22791	false,false,false,false	0.0002943642518364155	0.0002943642518364155	514	110	0.05399392957969135	0.05399392957969135	395	80	0.006325260523942477	0.006325260523942477	395	84	0.1948750636116661	0.1948750636116661	417	81
GO:MF	nucleotide binding	GO:0000166	3123	22791	false,false,false,false	0.0002943642518364155	0.0002943642518364155	514	110	0.05399392957969135	0.05399392957969135	395	80	0.006325260523942477	0.006325260523942477	395	84	0.1948750636116661	0.1948750636116661	417	81
GO:MF	phosphotransferase activity, alcohol group as acceptor	GO:0016773	1260	22791	false,false,false,false	0.0003300562871774933	0.0003300562871774933	514	56	1	1	395	33	0.6788795383622043	0.6788795383622043	395	36	1	1	417	36
GO:MF	carboxylic ester hydrolase activity	GO:0052689	188	22791	false,false,false,false	0.0004367122407855982	0.0004367122407855982	514	17	0.0016028615967617493	0.0016028615967617493	395	14	0.03331668097113452	0.03331668097113452	395	12	0.013519654549690023	0.013519654549690023	417	13
GO:MF	small molecule binding	GO:0036094	6709	22791	false,true,false,true	0.0010339217622899427	0.0010339217622899427	514	199	0.004776523891710192	0.004776523891710192	395	155	0.011828510931922519	0.011828510931922519	395	153	0.014491960471967975	0.014491960471967975	417	160
GO:MF	dioxygenase activity	GO:0051213	133	22791	false,false,false,false	0.0158331829460607	0.0158331829460607	514	12	0.0010528763221366723	0.0010528763221366723	395	12	0.6589462578222227	0.6589462578222227	395	8	0.010210607120976536	0.010210607120976536	417	11
GO:MF	kinase activity	GO:0016301	1434	22791	false,false,false,false	0.0018913512455134179	0.0018913512455134179	514	59	1	1	395	35	1	1	395	39	1	1	417	38
GO:MF	ion binding	GO:0043167	6591	22791	false,false,false,false	0.002603895941377532	0.002603895941377532	514	194	0.0068688784758564264	0.0068688784758564264	395	152	0.0393561454851122	0.0393561454851122	395	148	0.02936011498430378	0.02936011498430378	417	156
GO:MF	anion binding	GO:0043168	3226	22791	false,false,false,false	0.0039049095019749454	0.0039049095019749454	514	108	0.14953646485629477	0.14953646485629477	395	80	0.05674514250698281	0.05674514250698281	395	82	1	1	417	79
GO:MF	carbohydrate derivative binding	GO:0097367	2858	22791	false,false,false,false	0.004194099513154133	0.004194099513154133	514	98	0.31242720293233	0.31242720293233	395	71	0.19467533493180772	0.19467533493180772	395	72	0.36385338028415426	0.36385338028415426	417	74
GO:MF	jasmonic acid hydrolase	GO:0120091	4	22791	true,true,false,true	0.014376618856808118	0.014376618856808118	514	3	0.005930822437298441	0.005930822437298441	395	3	0.5106716847931224	0.5106716847931224	395	2	0.007099529926674409	0.007099529926674409	417	3
GO:MF	flavonol 3-O-glucosyltransferase activity	GO:0047893	11	22791	false,false,false,false	0.02384444853091929	0.02384444853091929	514	4	0.2234580530513603	0.2234580530513603	395	3	0.007741716143007864	0.007741716143007864	395	4	0.2661312863472159	0.2661312863472159	417	3
GO:MF	ubiquitin protein ligase binding	GO:0031625	55	22791	true,false,false,false	0.00974612513455093	0.00974612513455093	514	8	0.7573435613937943	0.7573435613937943	395	5	0.7573435613937943	0.7573435613937943	395	5	0.14555008800747418	0.14555008800747418	417	6
GO:MF	catalytic activity, acting on a protein	GO:0140096	2591	22791	false,false,false,false	0.01070634075303625	0.01070634075303625	514	89	1	1	395	63	0.2536766560090965	0.2536766560090965	395	66	1	1	417	63
GO:MF	transferase activity, transferring phosphorus-containing groups	GO:0016772	1659	22791	false,false,false,false	0.010716384495211626	0.010716384495211626	514	63	1	1	395	38	1	1	395	41	1	1	417	41
GO:MF	adenyl ribonucleotide binding	GO:0032559	2522	22791	false,false,false,false	0.011438126578175667	0.011438126578175667	514	87	0.8564163768114468	0.8564163768114468	395	62	0.33722204340128686	0.33722204340128686	395	64	0.5314475163700907	0.5314475163700907	417	66
GO:MF	ADP binding	GO:0043531	169	22791	false,false,true,true	0.040375642146808936	0.040375642146808936	514	13	0.22081306648452273	0.22081306648452273	395	10	0.0119400084950898	0.0119400084950898	395	12	0.020425307522942703	0.020425307522942703	417	12
GO:MF	purine ribonucleotide binding	GO:0032555	2792	22791	false,false,false,false	0.013317136403920642	0.013317136403920642	514	94	1	1	395	67	0.6661781698090887	0.6661781698090887	395	68	1	1	417	70
GO:MF	chitin binding	GO:0008061	24	22791	false,true,true,true	0.05465945955798392	0.05465945955798392	514	5	0.014357021728652511	0.014357021728652511	395	5	0.014357021728652511	0.014357021728652511	395	5	0.018892906255438338	0.018892906255438338	417	5
GO:MF	ubiquitin-like protein ligase binding	GO:0044389	58	22791	false,false,false,false	0.014462095126290793	0.014462095126290793	514	8	0.9563362281104466	0.9563362281104466	395	5	0.9563362281104466	0.9563362281104466	395	5	0.19407978471499307	0.19407978471499307	417	6
GO:MF	adenyl nucleotide binding	GO:0030554	2654	22791	false,false,false,false	0.01543771174004413	0.01543771174004413	514	90	0.736477882206223	0.736477882206223	395	65	0.291815223281299	0.291815223281299	395	67	0.7624481003355936	0.7624481003355936	417	68
GO:MF	purine nucleotide binding	GO:0017076	2924	22791	false,false,false,false	0.0173248455898989	0.0173248455898989	514	97	0.8772048922216192	0.8772048922216192	395	70	0.5695885243243196	0.5695885243243196	395	71	1	1	417	72
GO:MF	ribonucleotide binding	GO:0032553	2816	22791	false,false,false,false	0.01839608399029565	0.01839608399029565	514	94	1	1	395	67	0.8217335502500777	0.8217335502500777	395	68	1	1	417	70
GO:MF	oxidoreductase activity, acting on the aldehyde or oxo group of donors	GO:0016903	61	22791	false,false,false,false	0.13903079637900514	0.13903079637900514	514	7	1	1	395	5	0.1884871509021072	0.1884871509021072	395	6	0.0359690718371835	0.0359690718371835	417	7
GO:BP	response to stimulus	GO:0050896	5967	21899	true,true,true,true	1.3587818245773203e-14	1.3587818245773203e-14	453	207	4.799458640173763e-11	4.799458640173763e-11	347	159	9.333481044052526e-14	9.333481044052526e-14	344	165	9.394629559703731e-14	9.394629559703731e-14	371	175
GO:BP	response to stress	GO:0006950	3714	21899	false,false,false,false	1.8489070799472797e-11	1.8489070799472797e-11	453	142	1.0957185802938773e-9	1.0957185802938773e-9	347	112	1.511975830211669e-11	1.511975830211669e-11	344	116	1.096833393866605e-11	1.096833393866605e-11	371	123
GO:BP	response to chemical	GO:0042221	2983	21899	false,false,false,false	5.881201335681716e-11	5.881201335681716e-11	453	121	7.630844142737591e-8	7.630844142737591e-8	347	92	4.99169632436781e-10	4.99169632436781e-10	344	97	4.6682171720791764e-11	4.6682171720791764e-11	371	105
GO:BP	response to external stimulus	GO:0009605	1910	21899	false,false,false,false	6.506146240599251e-7	6.506146240599251e-7	453	80	0.000001969115180221655	0.000001969115180221655	347	65	0.00000858184453015452	0.00000858184453015452	344	63	0.000002373002559435964	0.000002373002559435964	371	68
GO:BP	secondary metabolic process	GO:0019748	357	21899	true,true,true,true	0.0000015147749273061114	0.0000015147749273061114	453	28	0.0008450809101336481	0.0008450809101336481	347	20	0.000009036449816601631	0.000009036449816601631	344	23	0.00016557541086808792	0.00016557541086808792	371	22
GO:BP	response to external biotic stimulus	GO:0043207	1455	21899	false,false,false,false	0.0000027536200054141083	0.0000027536200054141083	453	65	0.000020712488913470037	0.000020712488913470037	347	52	0.00004047406822169206	0.00004047406822169206	344	51	0.000033572946110666085	0.000033572946110666085	371	54
GO:BP	response to other organism	GO:0051707	1455	21899	false,false,false,false	0.0000027536200054141083	0.0000027536200054141083	453	65	0.000020712488913470037	0.000020712488913470037	347	52	0.00004047406822169206	0.00004047406822169206	344	51	0.000033572946110666085	0.000033572946110666085	371	54
GO:BP	biological process involved in interspecies interaction between organisms	GO:0044419	1475	21899	false,false,false,false	0.000004697865295272771	0.000004697865295272771	453	65	0.00003219349681657095	0.00003219349681657095	347	52	0.00006215962445357512	0.00006215962445357512	344	51	0.00005254943813351892	0.00005254943813351892	371	54
GO:BP	response to biotic stimulus	GO:0009607	1482	21899	false,false,false,false	0.0000056465453743860985	0.0000056465453743860985	453	65	0.00003747692496771985	0.00003747692496771985	347	52	0.0000720615403670495	0.0000720615403670495	344	51	0.00006131784496439788	0.00006131784496439788	371	54
GO:BP	catabolic process	GO:0009056	1385	21899	true,true,true,true	0.0000841150116418977	0.0000841150116418977	453	59	0.00007456210381495073	0.00007456210381495073	347	49	0.0008789763826475698	0.0008789763826475698	344	46	0.000006414633292530423	0.000006414633292530423	371	54
GO:BP	response to oxygen-containing compound	GO:1901700	1678	21899	false,false,false,false	0.000010592108057069478	0.000010592108057069478	453	70	0.003656855766872152	0.003656855766872152	347	51	0.0005757742513381369	0.0005757742513381369	344	53	0.00011514345893928277	0.00011514345893928277	371	58
GO:BP	defense response	GO:0006952	1629	21899	false,false,false,false	0.000017231385830493333	0.000017231385830493333	453	68	0.000698276903599992	0.000698276903599992	347	52	0.0002316618171036976	0.0002316618171036976	344	53	0.00009986284580752135	0.00009986284580752135	371	57
GO:BP	protein phosphorylation	GO:0006468	1096	21899	true,false,true,false	0.000017730592680757382	0.000017730592680757382	453	52	0.9358062159187144	0.9358062159187144	347	31	0.0402426166959164	0.0402426166959164	344	35	0.3922491416042991	0.3922491416042991	371	34
GO:BP	response to toxic substance	GO:0009636	316	21899	false,false,false,false	0.00016636010770678408	0.00016636010770678408	453	23	0.00012346060794673626	0.00012346060794673626	347	20	0.0004867580184499805	0.0004867580184499805	344	19	0.00001948574198766736	0.00001948574198766736	371	22
GO:BP	response to organic substance	GO:0010033	1983	21899	false,false,false,false	0.00016845562299995365	0.00016845562299995365	453	75	0.02082442583122714	0.02082442583122714	347	55	0.0008870908816047633	0.0008870908816047633	344	59	0.000600813808251359	0.000600813808251359	371	63
GO:BP	negative regulation of defense response to insect	GO:1900366	5	21899	false,false,false,false	0.0007054448603888531	0.0007054448603888531	453	4	0.00020957762499874594	0.00020957762499874594	347	4	1	1	344	2	0.00029845154820567907	0.00029845154820567907	371	4
GO:BP	phenylpropanoid metabolic process	GO:0009698	164	21899	false,false,false,false	0.0002559953252356038	0.0002559953252356038	453	16	0.043927500560580486	0.043927500560580486	347	11	0.0014291475162969889	0.0014291475162969889	344	13	0.01818657541714294	0.01818657541714294	371	12
GO:BP	response to jasmonic acid	GO:0009753	231	21899	false,false,false,false	0.0003008769439877594	0.0003008769439877594	453	19	0.0006508558362280236	0.0006508558362280236	347	16	0.002875385189324489	0.002875385189324489	344	15	0.00035089513910981367	0.00035089513910981367	371	17
GO:BP	response to fatty acid	GO:0070542	235	21899	false,false,false,false	0.0003916489282180271	0.0003916489282180271	453	19	0.0008165504245963447	0.0008165504245963447	347	16	0.003544191191173348	0.003544191191173348	344	15	0.0004465136248355676	0.0004465136248355676	371	17
GO:BP	response to wounding	GO:0009611	243	21899	false,false,false,false	0.0006519959438446726	0.0006519959438446726	453	19	0.0012665102934649665	0.0012665102934649665	347	16	0.02293924069285407	0.02293924069285407	344	14	0.0007117852296290975	0.0007117852296290975	371	17
GO:BP	defense response to insect	GO:0002213	35	21899	false,false,false,false	0.005003017164080095	0.005003017164080095	453	7	0.000742408120253114	0.000742408120253114	347	7	0.1421876864564915	0.1421876864564915	344	5	0.001262295447485403	0.001262295447485403	371	7
GO:BP	regulation of defense response to insect	GO:2000068	13	21899	false,false,false,false	0.0032998856943920432	0.0032998856943920432	453	5	0.000770745142633761	0.000770745142633761	347	5	0.6789201014174988	0.6789201014174988	344	3	0.001166779795585924	0.001166779795585924	371	5
GO:BP	phosphorylation	GO:0016310	1446	21899	false,false,false,false	0.0007850916878582256	0.0007850916878582256	453	58	1	1	347	35	0.48508638202935217	0.48508638202935217	344	39	1	1	371	38
GO:BP	response to salicylic acid	GO:0009751	185	21899	false,false,false,false	0.001293587316558748	0.001293587316558748	453	16	0.005837787090071656	0.005837787090071656	347	13	0.026615231883775216	0.026615231883775216	344	12	0.012920168839169103	0.012920168839169103	371	13
GO:BP	organic substance catabolic process	GO:1901575	1179	21899	false,false,false,false	0.010685353943588133	0.010685353943588133	453	47	0.0034098224334129924	0.0034098224334129924	347	40	0.03525999588034443	0.03525999588034443	344	37	0.0014402029548659264	0.0014402029548659264	371	43
GO:BP	external encapsulating structure organization	GO:0045229	578	21899	true,true,false,true	0.00938320140772857	0.00938320140772857	453	29	0.03776031551432453	0.03776031551432453	347	23	0.6152097458721859	0.6152097458721859	344	20	0.0017017802562795884	0.0017017802562795884	371	27
GO:BP	defense response to other organism	GO:0098542	1150	21899	false,false,false,false	0.002528740879105794	0.002528740879105794	453	48	0.010802087136772748	0.010802087136772748	347	38	0.04709859567187948	0.04709859567187948	344	36	0.01026619610129069	0.01026619610129069	371	40
GO:BP	flavonoid metabolic process	GO:0009812	95	21899	false,true,false,true	0.021703902361473414	0.021703902361473414	453	10	0.013801033667769153	0.013801033667769153	347	9	0.5221320079231015	0.5221320079231015	344	7	0.0036243959309266174	0.0036243959309266174	371	10
GO:BP	flavonoid biosynthetic process	GO:0009813	75	21899	true,false,false,false	0.01906868274810467	0.01906868274810467	453	9	0.01682231506177205	0.01682231506177205	347	8	0.8090707906240999	0.8090707906240999	344	6	0.003651952771152336	0.003651952771152336	371	9
GO:BP	cellular response to chemical stimulus	GO:0070887	1694	21899	false,false,false,false	0.023721657908175604	0.023721657908175604	453	60	0.3062590172323251	0.3062590172323251	347	45	0.003763461876613434	0.003763461876613434	344	51	0.003776415538111033	0.003776415538111033	371	54
GO:BP	anatomical structure development	GO:0048856	3156	21899	true,false,false,true	0.0049114699425068555	0.0049114699425068555	453	100	0.11699430368857086	0.11699430368857086	347	75	0.05151099927717016	0.05151099927717016	344	76	0.0051007065624637405	0.0051007065624637405	371	85
GO:BP	secondary metabolite biosynthetic process	GO:0044550	184	21899	false,false,false,false	0.005635701482164352	0.005635701482164352	453	15	0.5041576710993652	0.5041576710993652	347	10	0.025238693119644	0.025238693119644	344	12	0.0560070285546392	0.0560070285546392	371	12
GO:BP	innate immune response	GO:0045087	256	21899	false,false,false,false	0.005646020929182416	0.005646020929182416	453	18	1	1	347	11	0.1537359545806248	0.1537359545806248	344	13	0.3400640420736176	0.3400640420736176	371	13
GO:BP	cell wall organization or biogenesis	GO:0071554	693	21899	false,false,false,false	0.042713088232283904	0.042713088232283904	453	31	0.21342833185916688	0.21342833185916688	347	24	0.45737755378049444	0.45737755378049444	344	23	0.006085353827472431	0.006085353827472431	371	29
GO:BP	cell wall macromolecule metabolic process	GO:0044036	161	21899	false,false,true,false	0.10896602320380498	0.10896602320380498	453	12	1	1	347	8	0.006643879351272186	0.006643879351272186	344	12	0.07341685245960256	0.07341685245960256	371	11
GO:BP	cellular response to stimulus	GO:0051716	2890	21899	false,false,false,false	0.01845786989215243	0.01845786989215243	453	91	0.33417365304365576	0.33417365304365576	347	68	0.01562661376336398	0.01562661376336398	344	73	0.0069384815047886855	0.0069384815047886855	371	79
GO:BP	cellular response to oxygen-containing compound	GO:1901701	790	21899	false,false,false,false	0.0071446641430278485	0.0071446641430278485	453	36	0.2637683358608477	0.2637683358608477	347	26	0.01560149829524467	0.01560149829524467	344	29	0.010529775265769176	0.010529775265769176	371	31
GO:BP	carbohydrate metabolic process	GO:0005975	1098	21899	false,false,false,true	0.018040042135386628	0.018040042135386628	453	44	0.23164138280005034	0.23164138280005034	347	33	0.018165622025927183	0.018165622025927183	344	36	0.008245468475911117	0.008245468475911117	371	39
GO:BP	polysaccharide metabolic process	GO:0005976	458	21899	false,false,true,false	0.026775118344744536	0.026775118344744536	453	24	1	1	347	16	0.00919925691333887	0.00919925691333887	344	21	0.030156554015737455	0.030156554015737455	371	21
GO:BP	developmental process	GO:0032502	3245	21899	false,false,false,false	0.009370418185854113	0.009370418185854113	453	101	0.2743585151238771	0.2743585151238771	347	75	0.07412837361156713	0.07412837361156713	344	77	0.014773366422359307	0.014773366422359307	371	85
GO:BP	metabolic process	GO:0008152	12625	21899	false,false,false,false	0.009827682993393334	0.009827682993393334	453	305	0.38293873477442864	0.38293873477442864	347	230	0.2748820437320176	0.2748820437320176	344	229	0.39149311647791984	0.39149311647791984	371	245
GO:BP	response to bacterium	GO:0009617	462	21899	false,false,false,false	0.010759485681478059	0.010759485681478059	453	25	0.8292863558069242	0.8292863558069242	347	17	1	1	344	15	0.2779679941992426	0.2779679941992426	371	19
GO:BP	cell wall organization	GO:0071555	535	21899	false,false,false,false	0.045097913336095106	0.045097913336095106	453	26	0.09587995164327277	0.09587995164327277	347	21	1	1	344	18	0.012213471597411056	0.012213471597411056	371	24
GO:BP	cellular catabolic process	GO:0044248	683	21899	false,false,false,false	0.1798114902282117	0.1798114902282117	453	29	0.4171200234153201	0.4171200234153201	347	23	0.8748910140679786	0.8748910140679786	344	22	0.012697367076944499	0.012697367076944499	371	28
GO:BP	immune response	GO:0006955	272	21899	false,false,false,false	0.012893073433166763	0.012893073433166763	453	18	1	1	347	11	0.2754709234649845	0.2754709234649845	344	13	0.5986191321265146	0.5986191321265146	371	13
GO:BP	detoxification	GO:0098754	275	21899	false,false,false,false	0.051799729330633655	0.051799729330633655	453	17	0.09344207057762911	0.09344207057762911	347	14	0.08653588884089307	0.08653588884089307	344	14	0.015322694536446468	0.015322694536446468	371	16
GO:BP	response to lipid	GO:0033993	1022	21899	false,false,false,false	0.015567548758486106	0.015567548758486106	453	42	0.13937123129447368	0.13937123129447368	347	32	0.12070301580318597	0.12070301580318597	344	32	0.04966525743179974	0.04966525743179974	371	35
GO:BP	organic substance metabolic process	GO:0071704	11730	21899	false,false,false,false	0.015797817203096014	0.015797817203096014	453	286	0.4176861926871051	0.4176861926871051	347	216	0.31759336476343886	0.31759336476343886	344	215	0.8921573886585173	0.8921573886585173	371	228
GO:BP	immune system process	GO:0002376	278	21899	false,false,false,false	0.01726723585167407	0.01726723585167407	453	18	1	1	347	11	0.33859887064050675	0.33859887064050675	344	13	0.7309339865765553	0.7309339865765553	371	13
GO:BP	multicellular organismal process	GO:0032501	2977	21899	false,false,false,false	0.019962729785636363	0.019962729785636363	453	93	0.7448069610822872	0.7448069610822872	347	68	0.36192329451366356	0.36192329451366356	344	69	0.02014677993298445	0.02014677993298445	371	79
GO:BP	phenylpropanoid biosynthetic process	GO:0009699	118	21899	false,false,false,false	0.027375617564490695	0.027375617564490695	453	11	1	1	347	7	0.07253741931073208	0.07253741931073208	344	9	0.6812388444043547	0.6812388444043547	371	8
GO:BP	response to inorganic substance	GO:0010035	775	21899	false,false,false,false	0.02751600718174946	0.02751600718174946	453	34	1	1	347	24	0.1746866280408014	0.1746866280408014	344	26	0.26271974114295515	0.26271974114295515	371	27
GO:BP	glutathione metabolic process	GO:0006749	45	21899	true,false,true,false	0.02824812749975054	0.02824812749975054	453	7	0.05021608775467423	0.05021608775467423	347	6	0.04853291857798855	0.04853291857798855	344	6	0.0789996365299753	0.0789996365299753	371	6
GO:BP	response to organic cyclic compound	GO:0014070	344	21899	false,false,false,false	0.028809199806434396	0.028809199806434396	453	20	0.09076394460174184	0.09076394460174184	347	16	0.08328871622995415	0.08328871622995415	344	16	0.21038491275988883	0.21038491275988883	371	16
GO:BP	organonitrogen compound catabolic process	GO:1901565	568	21899	false,false,false,false	0.28456722690001574	0.28456722690001574	453	25	0.02894706773872466	0.02894706773872466	347	23	1	1	344	18	0.22554643322084145	0.22554643322084145	371	22
GO:BP	phyllome development	GO:0048827	573	21899	false,false,true,false	1	1	453	23	1	1	347	19	0.02935438122508066	0.02935438122508066	344	23	1	1	371	19
GO:BP	response to lead ion	GO:0010288	5	21899	false,false,false,true	0.0676618145343812	0.0676618145343812	453	3	1	1	347	2	1	1	344	2	0.03509701450950297	0.03509701450950297	371	3
GO:BP	response to endogenous stimulus	GO:0009719	1663	21899	false,false,false,false	0.09259663177020157	0.09259663177020157	453	57	0.20583760817467786	0.20583760817467786	347	45	0.08842036038215645	0.08842036038215645	344	46	0.04046421685848897	0.04046421685848897	371	50
GO:BP	multicellular organism development	GO:0007275	2707	21899	false,false,false,false	0.04047392519241712	0.04047392519241712	453	85	0.7385781041401613	0.7385781041401613	347	63	0.35720524520718805	0.35720524520718805	344	64	0.0465739146322117	0.0465739146322117	371	72
GO:BP	shoot system development	GO:0048367	1010	21899	false,false,false,false	0.46547715818630314	0.46547715818630314	453	37	1	1	347	29	0.04277341443851349	0.04277341443851349	344	33	0.8178122286270398	0.8178122286270398	371	31
GO:BP	macromolecule modification	GO:0043412	2673	21899	true,false,false,false	0.04399670582361161	0.04399670582361161	453	84	1	1	347	54	1	1	344	58	1	1	371	59
GO:BP	system development	GO:0048731	2108	21899	false,false,false,false	0.11950913165303623	0.11950913165303623	453	68	0.6059762360716696	0.6059762360716696	347	52	0.045302379699516594	0.045302379699516594	344	56	0.11325874278786374	0.11325874278786374	371	58
GO:CC	EDS1 disease-resistance complex	GO:0106093	4	20008	true,true,true,true	0.000041162880061260286	0.000041162880061260286	461	4	0.0034889335946179283	0.0034889335946179283	356	3	0.000015753068038463064	0.000015753068038463064	358	4	0.003661837031340748	0.003661837031340748	374	3
GO:CC	cell periphery	GO:0071944	2902	20008	true,false,true,true	0.000025562661699035524	0.000025562661699035524	461	108	0.18934243264774706	0.18934243264774706	356	73	0.010815397679873023	0.010815397679873023	358	79	0.015720595578655835	0.015720595578655835	374	81
GO:CC	extracellular region	GO:0005576	1762	20008	false,true,false,true	0.004577477692567998	0.004577477692567998	461	67	0.0022794599715019004	0.0022794599715019004	356	56	0.11764475466127378	0.11764475466127378	358	50	0.0002644625989896323	0.0002644625989896323	374	61
GO:CC	plasma membrane	GO:0005886	2506	20008	false,false,false,false	0.000487208245217856	0.000487208245217856	461	92	1	1	356	61	0.19664100446783211	0.19664100446783211	358	65	0.21850375262194088	0.21850375262194088	374	67
GO:CC	secretory vesicle	GO:0099503	173	20008	true,true,true,true	0.001770384060677061	0.001770384060677061	461	15	0.0022176538288762797	0.0022176538288762797	356	13	0.0023234086751583523	0.0023234086751583523	358	13	0.0007005263821755914	0.0007005263821755914	374	14
GO:CC	apoplast	GO:0048046	489	20008	true,false,true,false	0.0015493919784891697	0.0015493919784891697	461	28	0.0039017257059690822	0.0039017257059690822	356	23	0.00420708382184002	0.00420708382184002	358	23	0.000877645241796303	0.000877645241796303	374	25
KEGG	Phenylpropanoid biosynthesis	KEGG:00940	128	5300	false,false,false,false	0.004801656384450675	0.004801656384450675	141	12	0.049776191211495444	0.049776191211495444	111	9	0.041861826717298295	0.041861826717298295	109	9	0.0007785325903145823	0.0007785325903145823	117	12
KEGG	Zeatin biosynthesis	KEGG:00908	32	5300	false,false,false,false	0.0059135432877958985	0.0059135432877958985	141	6	0.0015988504730779956	0.0015988504730779956	111	6	0.015500411813337946	0.015500411813337946	109	5	0.022444904605900907	0.022444904605900907	117	5
KEGG	Metabolic pathways	KEGG:01100	2337	5300	false,false,false,false	0.0023775785746782247	0.0023775785746782247	141	85	0.026888647047388307	0.026888647047388307	111	66	0.0028339896801835656	0.0028339896801835656	109	68	0.01456986472366671	0.01456986472366671	117	70
KEGG	Biosynthesis of secondary metabolites	KEGG:01110	1283	5300	false,false,false,false	0.004109900119240679	0.004109900119240679	141	54	0.007282066109212461	0.007282066109212461	111	44	0.01964253713221058	0.01964253713221058	109	42	0.0030307637578104382	0.0030307637578104382	117	47
